# Supplementary material for: Pridopidine modifies disease phenotype in a SOD1 mouse model of amyotrophic lateral sclerosis
Source: Eur J Neurosci. 2022 Feb 12;55(5):1356–72. doi: 10.1111/ejn.15608 (PMC9305776; doi:10.1111/ejn.15608)
Supplement: Supplementary file 2 — Table S1 Randomization and division of animals included in the study and grouped into: nTg controls, saline‐infused G93A* controls, and pridopidine‐treated G93A* groups. [file EJN-55-1356-s001.xlsx]

## Sheet: SOD1_PridopTreat_Info
ID	Genotype	Gender	Treatment	Weight	Behav-Pole	Behav-Wire	Behav-Gait	Survival curve	CNV (ΔCt)	est. CN	Exclusion due to:	DOB	Cohort #	Abbreviations
B77	SOD1 G93A*	F	Pridopidine	1	1	1	1	ND	5.44435	13.402		2018-06-16	1	ND: not determined
B78	SOD1 G93A*	F	Pridopidine	1	1	1	1	ND	5.54648	14.3851		2018-06-16	1	NU: WT data to monitor test procedure, not used in statistical analysis
B79	SOD1 G93A*	F	Pridopidine	1	1	1	1	ND	5.58165	14.7401		2018-06-16	1
B80	SOD1 G93A*	F	Pridopidine	1	1	1	1	ND	5.79795	17.1243		2018-06-16	1
B81	SOD1 G93A*	F	Pridopidine	1	1	1	1	ND	5.55698	14.4901		2018-06-16	1
B82	SOD1 G93A*	F	Pridopidine	1	1	1	1	ND	5.65433	15.5017		2018-06-16	1
B83	WT	F	Saline	1	NU	NU	1	ND		0		2018-06-16	1
B84	SOD1 G93A*	F	Pridopidine	1	1	1	1	ND	5.61182	15.0516		2018-06-16	1
B85	WT	F	Saline	1	NU	NU	1	ND		0		2018-06-16	1
B86	SOD1 G93A*	F	Pridopidine	1	1	1	1	ND	5.58915	14.8169		2018-06-16	1
B88	SOD1 G93A*	F	Pridopidine	1	1	1	1	ND	5.47218	13.663		2018-06-16	1
B89	WT	F	Saline	1	NU	NU	1	ND		0		2018-06-16	1
B211	SOD1 G93A*	M	Saline	1	1	1	1	ND	5.61	15.0326		2019-01-29	2
B212	SOD1 G93A*	F	Saline	1	1	1	1	ND	5.59333	14.86		2019-01-29	2
B213	SOD1 G93A*	M	Pridopidine	1	1	1	1	ND	5.71667	16.1862		2019-01-30	2
B214	SOD1 G93A*	F	Saline	1	1	1	1	ND	5.73667	16.4121		2019-01-30	2
B215	WT	M	Saline	1	NU	NU	1	ND		0		2019-02-01	2
B216	SOD1 G93A*	M	Pridopidine	1	1	1	1	ND	5.45333	13.4857	Skin abrasion/infection on hind limb	2019-02-01	2
B217	SOD1 G93A*	M	Saline	1	1	1	1	ND	5.50833	14.0097		2019-02-01	2
B218	WT	M	Pridopidine	1	NU	NU	1	ND		0.000436814		2019-02-01	2
B219	SOD1 G93A*	F	Saline	1	1	1	1	ND	5.82	17.3881		2019-02-01	2
B220	SOD1 G93A*	F	Saline	1	1	1	1	ND	5.73333	16.3743		2019-02-01	2
B221	SOD1 G93A*	M	Pridopidine	1	1	1	1	ND	5.67333	15.7072		2019-02-01	2
B222	WT	M	Saline	1	NU	NU	1	ND		0		2019-02-01	2
B223	WT	M	Saline	1	NU	NU	1	ND		0		2019-02-01	2
B224	SOD1 G93A*	M	Saline	1	1	1	1	ND	5.705	16.0558		2019-02-01	2
B225	WT	M	Saline	1	NU	NU	1	ND		0		2019-02-01	2
B226	WT	F	Saline	1	NU	NU	1	ND		0		2019-02-01	2
B227	WT	F	Saline	1	NU	NU	1	ND		0		2019-02-01	2
B228	SOD1 G93A*	M	Pridopidine	1	1	1	1	ND	5.76333	16.7183		2019-02-04	2
B229	SOD1 G93A*	M	Pridopidine	1	1	1	1	ND	5.72333	16.2612		2019-02-04	2
B230	WT	F	Saline	1	NU	NU	1	ND		0.0107661		2019-02-04	2
B231	WT	F	Saline	1	NU	NU	1	ND		5.24987e-05		2019-02-04	2
B232	SOD1 G93A*	M	Pridopidine	1	1	1	1	ND	5.58	14.7233		2019-02-12	2
B233	SOD1 G93A*	M	Saline	1	1	1	1	ND	5.68	15.78		2019-02-12	2
B234	WT	M	Pridopidine	1	NU	NU	1	ND		0.00353512		2019-02-12	2
B235	WT	M	Pridopidine	1	NU	NU	1	ND		0.00247099		2019-02-12	2
B236	SOD1 G93A*	F	Saline	1	1	1	1	ND	5.64667	15.4196		2019-02-12	2
B237	SOD1 G93A*	F	Saline	1	1	1	1	ND	5.67333	15.7072		2019-02-12	2
B238	WT	F	Pridopidine	1	NU	NU	1	ND		0.000626372		2019-02-12	2
B287	SOD1 G93A*	F	no pump	ND	ND	ND	ND	ND	5.7	16.0003		2019-03-17	2
B288	SOD1 G93A*	F	no pump	ND	ND	ND	ND	ND	5.61	15.0326		2019-03-17	2
B292	SOD1 G93A*	F	no pump	ND	ND	ND	ND	ND	5.65333	15.491		2019-03-19	2
B299	WT	F	no pump	ND	ND	ND	ND	ND	-8.33	0		2019-03-22	2
B300	WT	F	no pump	ND	ND	ND	ND	ND	-6.43333	0		2019-03-22	2
B301	SOD1 G93A*	F	no pump	ND	ND	ND	ND	ND	5.55333	14.4536		2019-03-22	2
B302	WT	F	no pump	ND	ND	ND	ND	ND	-8.16333	0		2019-03-22	2
B303	SOD1 G93A*	F	no pump	ND	ND	ND	ND	ND	5.92333	18.6792		2019-03-22	2
B306	WT	F	no pump	ND	ND	ND	ND	ND	-10.4783	0		2019-03-24	2
B307	WT	F	no pump	ND	ND	ND	ND	ND	-9.14	0		2019-03-24	2
B308	WT	F	no pump	ND	ND	ND	ND	ND	-8.59333	0		2019-03-24	2
B309	SOD1 G93A*	F	no pump	ND	ND	ND	ND	ND	5.71333	16.1488		2019-03-24	2
B310	WT	F	no pump	ND	ND	ND	ND	ND	-9.23	0		2019-03-24	2
B311	SOD1 G93A*	F	no pump	ND	ND	ND	ND	ND	5.77667	16.8735		2019-03-24	2
B580	SOD1 G93A*	F	Saline	1	ND	ND	1	1	5.77896	16.9004		2019-09-02	3
B581	WT	F	Saline	ND	ND	ND	1	ND	ND	ND		2019-09-02	3
B582	SOD1 G93A*	F	Saline	ND	ND	ND	1	1	4.98771	9.76574	ΔCt < 5	2019-09-02	3
B583	WT	F	Saline	1	ND	ND	1	ND	ND	ND		2019-09-02	3
B584	SOD1 G93A*	F	Saline	1	ND	ND	1	1	5.09511	10.5205		2019-09-02	3
B591	SOD1 G93A*	M	Saline	1	ND	ND	1	1	5.3539	12.5875		2019-09-13	3
B592	WT	M	Saline	1	ND	ND	1	ND	ND	ND		2019-09-13	3
B593	WT	M	Saline	1	ND	ND	1	ND	ND	ND		2019-09-13	3
B594	SOD1 G93A*	M	Saline	1	ND	ND	1	1	5.0305	10.0597		2019-09-13	3
B598	SOD1 G93A*	M	Saline	1	ND	ND	1	1	ND	ND	ND	2019-09-16	3
B599	SOD1 G93A*	M	Saline	1	ND	ND	1	1	5.71953	16.2183		2019-09-16	3
B600	SOD1 G93A*	M	Saline	1	ND	ND	1	1	ND	ND	ND	2019-09-16	3
B628	SOD1 G93A*	M	Pridopidine	1	ND	ND	1	1	5.59844	14.9127		2019-10-03	3
B630	SOD1 G93A*	M	Pridopidine	ND	ND	ND	1	1	4.96643	9.62279	ΔCt < 5	2019-10-03	3
B631	SOD1 G93A*	F	Pridopidine	ND	ND	ND	1	1	4.97188	9.65924	ΔCt < 5	2019-10-03	3
B632	SOD1 G93A*	F	Pridopidine	1	ND	ND	1	1	5.5174	14.098		2019-10-03	3
B637	SOD1 G93A*	M	Pridopidine	1	ND	ND	1	1	5.75634	16.6374		2019-10-04	3
B638	SOD1 G93A*	M	Pridopidine	1	ND	ND	1	1	5.03747	10.1085		2019-10-04	3
B639	SOD1 G93A*	M	Pridopidine	ND	ND	ND	1	1	4.93711	9.42918	ΔCt < 5	2019-10-04	3
B643	SOD1 G93A*	F	Pridopidine	1	ND	ND	1	1	5.10965	10.6271		2019-10-04	3
B644	SOD1 G93A*	F	Pridopidine	1	ND	ND	1	1	5.36943	12.7238		2019-10-13	3
B645	SOD1 G93A*	F	Pridopidine	1	ND	ND	1	1	5.11718	10.6827		2019-10-13	3
B646	SOD1 G93A*	F	Pridopidine	1	ND	ND	1	1	5.35621	12.6077		2019-10-13	3
B647	SOD1 G93A*	F	Pridopidine	ND	ND	ND	1	1	5.50235	13.9518		2019-10-13	3
B573	SOD1 G93A*	F	no pump	ND	ND	ND	ND	ND	ND	ND	Error in PCR or/and DNA isolation	2019-08-30	3
B590	SOD1 G93A*	F	no pump	ND	ND	ND	ND	ND	ND	ND	PCR large standard deviation	2019-09-09	3
B603	SOD1 G93A*	F	no pump	ND	ND	ND	ND	ND	ND	ND	Error in PCR or/and DNA isolation	2019-09-16	3
B604	SOD1 G93A*	F	no pump	ND	ND	ND	ND	1	ND	ND		2019-09-16	3
B668	SOD1 G93A*	F	no pump	ND	ND	ND	ND	1	ND	ND		2019-11-07	4
B690	SOD1 G93A*	F	no pump	ND	ND	ND	ND	1	ND	ND		2019-12-01	4
B692	SOD1 G93A*	F	no pump	ND	ND	ND	ND	1	ND	ND		2019-12-01	4
B706	SOD1 G93A*	F	no pump	ND	ND	ND	ND	1	ND	ND		2020-01-13	4
